# Supplementary material for: Automated Aqueductal CSF Flow Analysis in Spontaneous Intracranial Hypotension: Hemodynamic Quantification and Exploratory Waveform Morphology Assessment Using Cine PC-MRI
Source: Diagnostics (Basel). 2026 Jun 22;16(12):1939. doi: 10.3390/diagnostics16121939 (PMC13297683; doi:10.3390/diagnostics16121939)
Supplement: Supplementary file 1 [file diagnostics-16-01939-s001.zip]

Archive with 1 entries (1 files):
- diagnostics-4230881-supplementary.pdf
